# Supplementary material for: Efficacy of Action Observation Therapy on Cognitive Function in Stroke: A Systematic Review and Meta‐Analysis
Source: Brain Behav. 2025 Apr 21;15(4):e70474. doi: 10.1002/brb3.70474 (PMC12012254; doi:10.1002/brb3.70474)
Supplement: Supplementary file 3 — Supporting Information [file BRB3-15-e70474-s001.xlsx]

## Sheet: Sheet1
Conversion from DerSimonian-Laird results to Hartung-Knapp-Sidik-Jonkman results - Continuous outcomes
By: Joanna IntHout
Version: December 2013
Article reference, disclaimer and contact details: see last sheet
Example table 3 from article
NOTE: Adapt values in the yellow cells
Calculation of t-value
Confidence level			95	(default 95% Confidence Interval; change into 99 for 99% Confidence Interval)
Number of studies			5
Corresponding t-value			2.77645
Reported DL pooled effect			2.71
Number of decimals required in Confidence Interval			2
	Reported DL results			Calculated HKSJ weights				HKSJ Results
study	weight	study effect		(yi - y)2	wi * (yi - y)2
	wi	yi
1	17.62	2.5		0.0441	0.777042			SE HKSJ		0.655269
2	19.33	4		1.6641	32.1671			Point estimate		2.71
3	24.93	2.9		0.0361	0.899973			CI_lower		0.89
4	24.53	0.7		4.0401	99.1037			CI_upper		4.53
5	13.58	4.4		2.8561	38.7858
6				0	0			t-value		4.13571
7				0	0			degrees of freedom		4
8				0	0			p-value		0.0144267
9				0	0
10				0	0
11				0	0			SE	Standard error
12				0	0			DL	DerSimonian-Laird result
13				0	0			HKSJ	Hartung-Knapp-Sidik-Jonkman result
14				0	0			CI	Confidence Interval
15				0	0
16				0	0
17				0	0
18				0	0
19				0	0
20				0	0
Sum	99.99				171.734
